# Supplementary material for: Effects of UBE3A on Cell and Liver Metabolism through the Ubiquitination of PDHA1 and ACAT1
Source: Biochemistry. 2023 Mar 15;62(7):1274–86. doi: 10.1021/acs.biochem.2c00624 (PMC10077595; doi:10.1021/acs.biochem.2c00624)
Supplement: Supplementary file 2 — bi2c00624_si_002.xlsx [file bi2c00624_si_002.xlsx]

## Sheet: Sheet1
Supplementary Table 1. Potential UBE3A substrates relevant to metabolic pathways identified by orthogonal UB transfer (OUT).
Numbers of peptide-spectrum match (PSM) for xUB-conjugated proteins purified from cells expressing the full length OUT cascade of E6AP (xUba1-xUbcH7-xE6AP) are listed under "OUT Screen 1", "OUT Screen 2" and "OUT Screen 3", respectively.
Numbers of PSM for xUB-conjugated proteins purified from cells expressing the truncated OUT cascade (xUba1-xUbcH7) without xE6AP are listed under "Control 1", "Control 2" and "Control 3", respectively.
The OUT screens were repeated three times, each time with different preparation of the cells. Proteins appearing in all three biological replicates with PSM ratios greater than 2 (Log2 of the PSM ratios greater than 1) were listed in the table.
PSM ratios are calculated as the Log2 of the ratios of the PSM of the proteins from the OUT screen cells to the PSM of the proteins from the control cells. Average of the PSM ratios of the three biological replicates are listed in the last column.
											Control 1							OUT Screen 1									Control 2							OUT Screen 2									Control 3
Accession	Description	Gene	Accession	CalcPI	#AA	MW[kDA]	Known Ub Sites		Total #Peptide Sequence Across All Runs	Total #UniquePeptides Across All Runs	Coverage	#Peptide	#UniquePeptides	Area	#PSMs	Mods	Peptide Sequences	Coverage	#Peptide	#UniquePeptides	Area	#PSMs	Mods	Peptide Sequences	LOG2RATIO PSM E6AP/CTL		Coverage	#Peptide	#UniquePeptides	Area	#PSMs	Mods	Peptide Sequences	Coverage	#Peptide	#UniquePeptides	Area	#PSMs	Mods	Peptide Sequences	LOG2RATIO PSM E6AP/CTL		Coverage	#Peptide	#UniquePeptides	Area	#PSMs	Mods	Peptide Sequences
Potential UBE3A substrates involved in carbohydrate metabolism
P17858-2	Isoform 2 of ATP-dependent 6-phosphofructokinase, liver type OS=Homo sapiens PFKL	PFKL	P17858-2	7.83	90.1	827	K191;K661;K603;K521		4	3	0	0	0	0	0			4.72	3	2	9.11301e+06	3		TFVLEVMGR;VNVEHMTEK;TGISHGHTVYVVHDGFEGLAK	6.64371		0	0	0	0	0			7.13	4	3	2.37561e+07	4		IMEVIDAITTTAQSHQR;GGTPSAFDR;TNVLGHLQQGGAPTPFDR;SEWGSLLEELVAEGK	6.64371		0	0	0	0	0
O95394-4	Isoform 3 of Phosphoacetylglucosamine mutase OS=Homo sapiens PGM3	PGM3	O95394-4	6	62.9	570			9	9	3.86	2	2	9.74218e+06	2		AFVRPSGTEDVVR;VISTTDAER	12.28	7	7	2.8114e+07	8		LNHLCGADFVK;VISTTDAER;TKAEHLDHVMFR;QASCSGDEYR;AFVELTK;ATIEGYYQK;SHQKPPQGMEIK	2		0	0	0	0	0			22.11	8	8	1.35673e+08	10		VYAEADSQESADHLAHEVSLAVFQLAGGIGERPQPGF;VISTTDAER;AFVRPSGTEDVVR;VLIDISEK;IATLISSFLK;SHQKPPQGMEIK;LVDPLGEMLAPSWEEHATCLANAEEQDMQR;AFVELTK	6.64371		0	0	0	0	0
P08559-4	Isoform 4 of Pyruvate dehydrogenase E1 component subunit alpha, somatic form, mitochondrial OS=Homo sapiens PDHA1	PDHA1	P08559-4	8.54	47.5	428			10	10	2.1	1	1	10638077	1		EILAELTGR	7.48	3	3	1.22213e+07	3		GLSVREILAELTGR;FAAAYCR;RMELKADQLYK	1.58496		0	0	0	0	0			29.21	10	10	5.92048e+07	11		EIEDAAQFATADPEPPLEELGYHIYSSDPPFEVR;GPILMELQTYR;EILAELTGR;YGMGTSVER;YHGHSMSDPGVSYR;GGSMHMYAK;LEEGPPVTTVLTREDGLK;SDPIMLLK;LEEGPPVTTVLTR;MVNSNLASVEELK	6.64371		0	0	0	0	0
P51570-2	Isoform 2 of Galactokinase OS=Homo sapiens GALK1	GALK1	P51570-2	6.68	45.3	422			6	6	2.61	1	1	2.77936e+06	1		EVQLEELEAAR	2.84	2	2	1.49168e+07	3		HSLASSEYPVR;HSLASSEYPVRR	1.58496		0	0	0	0	0			16.82	6	6	3.67626e+07	6		AFREEFGAEPELAVSAPGR;DGLVSLLTTSEGADEPQR;LAVLITNSNVR;HSLASSEYPVR;KDGLVSLLTTSEGADEPQR;EVQLEELEAAR	6.64371		0	0	0	0	0
Q01813	ATP-dependent 6-phosphofructokinase, platelet type OS=Homo sapiens PFKP PE=1 SV=2	PFKP	Q01813	7.55	85.5	784	K747;K139;K400;K736;K287;K395;K567;K289;K625;K156;K459;K666;K765;K455;K25;K486;K480;K688		12	9	2.93	2	2	3.01317e+06	2		MLAIYDGFDGFAK;SFAGNLNTYK	5.74	4	3	7.12306e+06	5		IIEVVDAIMTTAQSHQR;VGIADGHR;SFAGNLNTYKR;TFVLEVMGR	1.32193		0	0	0	0	0			9.44	6	5	4.55564e+07	6		GGTPSAFDR;VGIADGHR;NVIFQPVAELK;ELVVTQLGYDTR;IIEVVDAIMTTAQSHQR;NVLGHMQQGGAPSPFDR	6.64371		0	0	0	0	0
Q02978	Mitochondrial 2-oxoglutarate/malate carrier protein OS=Homo sapiens SLC25A11 PE=1 SV=3	SLC25A11	Q02978	9.91	34	314	K162;K57;K62;K73		6	6	7.01	1	1	0	1		FLFGGLAGMGATVFVQPLDLVK	7.64	2	2	3.7977e+06	2		QATYTTTR;AVVVNAAQLASYSQSK	1		0	0	0	0	0			24.2	6	6	3.86264e+07	6		MQLSGEGAK;NVFNALIR;GIYTGLSAGLLR;AVVVNAAQLASYSQSK;LGPHTVLTFIFLEQMNK;LTGADGTPPGFLLK	6.64371		0	0	0	0	0
Potential UBE3A substrates involved in fatty acid metabolism
Q9H845	Acyl-CoA dehydrogenase family member 9, mitochondrial OS=Homo sapiens ACAD9 PE=1 SV=1	ACAD9	Q9H845	7.96	68.7	621			5	5	0	0	0	0	0			3.86	2	2	9.21531e+06	2		FFTEEVDSR;KIDQEGKIPDETLEK	6.64371		0	0	0	0	0			9.98	5	5	3.08481e+07	7		ITAFIVER;FFTEEVDSRK;EVFPFPEVSQDELNEINQFLGPVEK;VSQQILEK;TEVVDSDGSVK	6.64371		0	0	0	0	0
Q53GQ0	Very-long-chain 3-oxoacyl-CoA reductase OS=Homo sapiens HSD17B12 PE=1 SV=2	HSD17B12	Q53GQ0	9.32	34.3	312	K84;K238;K117;K86;K223;K257;K261;K95;K244;K181		3	3	0	0	0	0	0			10.26	3	3	3.69454e+07	3		IRKPTLDKPSPETFVK;TIAVDFASEDIYDKIK;KPTLDKPSPETFVK	6.64371		0	0	0	0	0			5.13	2	2	1.28554e+07	2		KPTLDKPSPETFVK;IRKPTLDKPSPETFVK	6.64371		0	0	0	0	0
P24752	Acetyl-CoA acetyltransferase, mitochondrial OS=Homo sapiens ACAT1 PE=1 SV=1	ACAT1	P24752	8.85	45.2	427	K174;K181		15	15	3.04	1	1	1.13991e+07	1		FGNEVIPVTVTVK	28.1	7	7	1.73384e+07	8		GSTPYGGVKLEDLIVK;GQPDVVVKEDEEYK;IHMGSCAENTAKK;VNINGGAVSLGHPIGMSGAR;AAWEAGKFGNEVIPVTVTVK;KLNIARNEQDAYAINSYTR;QAVLGAGLPISTPCTTINK	3		2.81	1	1	0	1		LGSIAIQGAIEK	37.7	10	10	1.0072e+08	21		VNINGGAVSLGHPIGMSGAR;IHMGSCAENTAK;ENGTVTAANASTLNDGAAALVLMTADAAK;EAYMGNVLQGGEGQAPTR;QAVLGAGLPISTPCTTINK;TPIGSFLGSLSLLPATK;GSTPYGGVKLEDLIVK;LGSIAIQGAIEK;EVVIVSATR;DGLTDVYNK	4.39232		2.81	1	1	0	1		LGSIAIQGAIEK
P45954	Short/branched chain specific acyl-CoA dehydrogenase, mitochondrial OS=Homo sapiens ACADSB PE=1 SV=1	ACADSB	P45954	6.99	47.5	432	K70;K284		9	9	1.85	1	1	1.79682e+07	1		LLTYNAAR	10.19	2	2	2.82278e+07	4		GITSFLVDRDTPGLHIGKPENK;LFDFQGLQHQVAHVATQLEAAR	2		10.88	3	3	2.20943e+07	3		VPEANILGQIGHGYK;KFAQEQIAPLVSTMDENSK;YYASEIAGQTTSK	25.46	7	7	7.55117e+07	11		LFDFQGLQHQVAHVATQLEAAR;ATYLPQLTTEK;LLTYNAAR;IGTIYEGASNIQLNTIAK;GITSFLVDRDTPGLHIGKPENK;YAIGSLNEGR;KFAQEQIAPLVSTMDENSK	1.87447		10.88	3	3	2.20943e+07	3		VPEANILGQIGHGYK;KFAQEQIAPLVSTMDENSK;YYASEIAGQTTSK
Q9Y305-4	Isoform 4 of Acyl-coenzyme A thioesterase 9, mitochondrial OS=Homo sapiens ACOT9	ACOT9	Q9Y305-4	8.53	50.8	448			11	11	4.69	2	2	8.90878e+06	2		IAFSSTSLLK;VHSEVASLQEK	10.49	4	4	2.56967e+07	4		TYGESMLYLDGQR;HFNSMSGPATLRK;SLEICHPQER;VHSEVASLQEK	1		9.38	4	4	1.80819e+07	5		MSPLSIVTALVDK;IAFSSTSLLK;VHSEVASLQEK;EVPLVFPK	29.46	11	11	1.11591e+08	16		DSYIEVLLPLGSEPELR;IAFSSTSLLK;MAPSAEER;QHTTTNVFHFTFMSEK;TYGESMLYLDGQR;TTIHEMFLSTLDPK;VHSEVASLQEK;VLPSNAVWMENSK;HFNSMSGPATLRK;EVPLVFPK;YLTVQNTVR	1.67807		9.38	4	4	1.80819e+07	5		MSPLSIVTALVDK;IAFSSTSLLK;VHSEVASLQEK;EVPLVFPK
[truncated: 9 more columns]
